# Supplementary material for: Development of Wash-Durable Antimicrobial Cotton Fabrics by In Situ Green Synthesis of Silver Nanoparticles and Investigation of Their Antimicrobial Efficacy against Drug-Resistant Bacteria
Source: Antibiotics (Basel). 2022 Jun 27;11(7):864. doi: 10.3390/antibiotics11070864 (PMC9311951; doi:10.3390/antibiotics11070864)
Supplement: Supplementary file 1 [file antibiotics-11-00864-s001.zip]

Archive with 1 entries (1 files):
- antibiotics-1748613-supplementary.pdf
